# Supplementary material for: Cost-Efficient Micro-Well Array-Based Colorimetric Antibiotic Susceptibility Testing (MacAST) for Bacteria from Culture or Community
Source: Biosensors (Basel). 2023 Dec 14;13(12):1028. doi: 10.3390/bios13121028 (PMC10741774; doi:10.3390/bios13121028)
Supplement: Supplementary file 1 [file biosensors-13-01028-s001.zip]

Archive with 1 entries (1 files):
- biosensors-2727555-supplementary.pdf
